# Supplementary material for: The Effect of Polyphenol Supplementation in People with Multiple Sclerosis: A Systematic Review of Clinical Trials
Source: Nutrients. 2026 Jun 10;18(12):1875. doi: 10.3390/nu18121875 (PMC13304819; doi:10.3390/nu18121875)
Supplement: Supplementary file 1 [file nutrients-18-01875-s001.zip]

Archive with 1 entries (1 files):
- nutrients-4252568-supplementary.pdf
